# Supplementary material for: Potassium penta­borate
Source: Acta Crystallogr Sect E Struct Rep Online. 2011 Oct 29;67(Pt 11):i67. doi: 10.1107/S1600536811043807 (PMC3246912; doi:10.1107/S1600536811043807)
Supplement: Supplementary file 1 [file e-67-00i67-sup1.cif]

##############################################################################
#                                                                            #
# This CIF contains the data in a paper accepted for publication in          #
# Acta Crystallographica Section E. It conforms to the requirements of       #
# Notes for Authors for Acta Crystallographica Section E, and has been       #
# peer reviewed under the auspices of the IUCr Commission on Journals.       #
#                                                                            #
# Full details of the Crystallographic Information File format               #
# are given in the paper "The Crystallographic Information File (CIF):       #
# a New Standard Archive File for Crystallography" by S. R. Hall, F. H.      #
# Allen and I. D. Brown [Acta Cryst. (1991), A47, 655-685].                  #
#                                                                            #
# The current version of the core CIF dictionary is obtainable from          #
# ftp://ftp.iucr.org/pub/cif_core.dic.                                       #
#                                                                            #
# Software is freely available for graphical display of the structure(s)     #
# in this CIF. For information consult the CIF software page                 #
# http://www.iucr.org/resources/cif/software.                                #
#                                                                            #
# This file may be used for bona fide research purposes within the           #
# scientific community so long as proper attribution is given to the journal # 
# article from which it was obtained.                                        #
#                                                                            #
##############################################################################
data_I
_audit_creation_method     SHELXL97
_chemical_name_systematic
;
Potassium pentaborate
;
_chemical_name_common     ?
_chemical_formula_moiety     'K +, B5 H2 O9 -'
_chemical_formula_sum     'B5 H2 K O9'
_chemical_formula_iupac     'K [B5 O7 (O H)2]'
_chemical_formula_weight     239.17
_chemical_melting_point     ?
_symmetry_cell_setting     monoclinic
_symmetry_space_group_name_H-M     'P 21/c'
_symmetry_space_group_name_Hall     '-P 2ybc'
loop_
    _symmetry_equiv_pos_as_xyz
    'x, y, z'
    '-x, y+1/2, -z+1/2'
    '-x, -y, -z'
    'x, -y-1/2, z-1/2'
_cell_length_a     7.6690(3)
_cell_length_b     9.0445(3)
_cell_length_c     12.2304(4)
_cell_angle_alpha     90.00
_cell_angle_beta     119.132(2)
_cell_angle_gamma     90.00
_cell_volume     741.01(5)
_cell_formula_units_Z     4
_cell_measurement_reflns_used     6851
_cell_measurement_theta_min     2.95
_cell_measurement_theta_max     30.53
_cell_measurement_temperature     100(2)
_exptl_crystal_description     rod
_exptl_crystal_colour     colourless
_exptl_crystal_size_max     0.14
_exptl_crystal_size_mid     0.09
_exptl_crystal_size_min     0.07
_exptl_crystal_density_diffrn     2.144
_exptl_crystal_density_meas     ?
_exptl_crystal_density_method     'not measured'
_exptl_crystal_F_000     472
_exptl_absorpt_coefficient_mu     0.743
_exptl_absorpt_correction_type     multi-scan
_exptl_absorpt_process_details     '(SADABS; Sheldrick, 2008<i>a</i>)'
_exptl_absorpt_correction_T_min     0.8778
_exptl_absorpt_correction_T_max     0.9096
_exptl_special_details
;
;
_diffrn_ambient_temperature     100(2)
_diffrn_radiation_type     MoK\a
_diffrn_radiation_wavelength     0.71073
_diffrn_radiation_source     'fine-focus sealed tube'
_diffrn_radiation_monochromator     graphite
_diffrn_measurement_device_type     'Bruker APEXII'
_diffrn_measurement_method     '\f and \w scans'
_diffrn_detector_area_resol_mean     83.33
_diffrn_reflns_number     13002
_diffrn_reflns_av_R_equivalents     0.0272
_diffrn_reflns_av_sigmaI/netI     0.0144
_diffrn_reflns_theta_min     2.95
_diffrn_reflns_theta_max     26.00
_diffrn_reflns_theta_full     26.00
_diffrn_measured_fraction_theta_max     1.000
_diffrn_measured_fraction_theta_full     1.000
_diffrn_reflns_limit_h_min     -9
_diffrn_reflns_limit_h_max     8
_diffrn_reflns_limit_k_min     -11
_diffrn_reflns_limit_k_max     11
_diffrn_reflns_limit_l_min     -15
_diffrn_reflns_limit_l_max     15
_refine_special_details
;
Refinement of <i>F</i>^2^ against ALL reflections. The weighted <i>R</i>-factor
<i>wR</i> and goodness of fit <i>S</i> are based on <i>F</i>^2^, conventional
<i>R</i>-factors <i>R</i> are based on <i>F</i>, with <i>F</i> set to zero for
negative <i>F</i>^2^. The threshold expression of <i>F</i>^2^ >
\s(<i>F</i>^2^) is used only for calculating <i>R</i>-factors(gt) <i>etc</i>.
and is not relevant to the choice of reflections for refinement.
<i>R</i>-factors based on <i>F</i>^2^ are statistically about twice as large
as those based on <i>F</i>, and <i>R</i>-factors based on ALL data will be
even larger.
;
_reflns_number_total     1452
_reflns_number_gt     1343
_reflns_threshold_expression     I>2\s(I)
_refine_ls_structure_factor_coef     Fsqd
_refine_ls_matrix_type     full
_refine_ls_R_factor_all     0.0320
_refine_ls_R_factor_gt     0.0297
_refine_ls_wR_factor_gt     0.0708
_refine_ls_wR_factor_ref     0.0722
_refine_ls_goodness_of_fit_ref     1.002
_refine_ls_restrained_S_all     1.002
_refine_ls_number_reflns     1452
_refine_ls_number_parameters     136
_refine_ls_number_restraints     0
_refine_ls_hydrogen_treatment     constr
_refine_ls_weighting_scheme     calc
_refine_ls_weighting_details
       'calc w = 1/[\s^2^(Fo^2^)+(0.0260P)^2^+1.7263P] where P=(Fo^2^+2Fc^2^)/3'
_atom_sites_solution_hydrogens     geom
_atom_sites_solution_primary     direct
_atom_sites_solution_secondary     difmap
_refine_ls_shift/su_max     ?
_refine_ls_shift/su_max_lt     0.001
_refine_ls_shift/su_mean     0.000
_refine_diff_density_max     0.772
_refine_diff_density_min     -0.869
_refine_ls_extinction_method     none
_refine_ls_extinction_coef     ?
loop_
    _atom_type_symbol
    _atom_type_description
    _atom_type_scat_dispersion_real
    _atom_type_scat_dispersion_imag
    _atom_type_scat_source
    'B' 'B' 0.0013 0.0007
                         'International Tables Vol C Tables 4.2.6.8 and 6.1.1.4'
    'H' 'H' 0.0000 0.0000
                         'International Tables Vol C Tables 4.2.6.8 and 6.1.1.4'
    'K' 'K' 0.2009 0.2494
                         'International Tables Vol C Tables 4.2.6.8 and 6.1.1.4'
    'O' 'O' 0.0106 0.0060
                         'International Tables Vol C Tables 4.2.6.8 and 6.1.1.4'
_computing_data_collection     'APEX2 (Bruker, 2009)'
_computing_cell_refinement     'SAINT (Bruker, 2009)'
_computing_data_reduction     'SAINT (Bruker, 2009)'
_computing_structure_solution     'SHELXS97 (Sheldrick, 2008<i>b</i>)'
_computing_structure_refinement     'SHELXL97 (Sheldrick, 2008<i>b</i>)'
_computing_molecular_graphics     'SHELXTL (Sheldrick, 2008<i>b</i>)'
_computing_publication_material     'SHELXTL (Sheldrick, 2008<i>b</i>)'
loop_
    _atom_site_type_symbol
    _atom_site_label
    _atom_site_fract_x
    _atom_site_fract_y
    _atom_site_fract_z
    _atom_site_U_iso_or_equiv
    _atom_site_adp_type
    _atom_site_calc_flag
    _atom_site_refinement_flags
    _atom_site_occupancy
    _atom_site_symmetry_multiplicity
    _atom_site_disorder_assembly
    _atom_site_disorder_group
    O O4 -0.2494(2) -0.13046(15) -0.14778(13) 0.0093(3) Uani d . 1 1 . .
    O O5 -0.0757(2) -0.32468(15) -0.19460(13) 0.0095(3) Uani d . 1 1 . .
    O O6 0.0327(2) -0.25360(15) 0.01760(12) 0.0096(3) Uani d . 1 1 . .
    O O7 -0.4011(2) -0.14669(15) -0.50951(12) 0.0097(3) Uani d . 1 1 . .
    O O8 0.1858(2) -0.45303(15) -0.01975(13) 0.0091(3) Uani d . 1 1 . .
    O O9 -0.4141(2) -0.26660(15) -0.33902(12) 0.0095(3) Uani d . 1 1 . .
    O O10 -0.6325(2) -0.33377(16) -0.55281(13) 0.0111(3) Uani d . 1 1 . .
    H H10A -0.7360 -0.3223 -0.5465 0.017 Uiso d R 1 1 . .
    O O11 -0.1489(2) -0.08947(15) -0.30142(13) 0.0101(3) Uani d . 1 1 . .
    O O12 -0.1416(2) -0.06260(16) 0.05911(13) 0.0108(3) Uani d . 1 1 . .
    H H12A -0.0286 -0.0380 0.1172 0.016 Uiso d R 1 1 . .
    B B1 0.0458(3) -0.3419(2) -0.0712(2) 0.0088(4) Uani d . 1 1 . .
    B B2 -0.1192(3) -0.1489(2) -0.0252(2) 0.0094(4) Uani d . 1 1 . .
    B B3 -0.4815(3) -0.2516(2) -0.4635(2) 0.0095(4) Uani d . 1 1 . .
    B B4 -0.2217(3) -0.2019(2) -0.2457(2) 0.0093(4) Uani d . 1 1 . .
    B B5 0.2421(3) -0.5629(2) -0.0753(2) 0.0091(4) Uani d . 1 1 . .
    K K1 0.34799(7) -0.07665(5) -0.26481(4) 0.01448(14) Uani d . 1 1 . .
loop_
    _atom_site_aniso_label
    _atom_site_aniso_U_11
    _atom_site_aniso_U_22
    _atom_site_aniso_U_33
    _atom_site_aniso_U_12
    _atom_site_aniso_U_13
    _atom_site_aniso_U_23
    O4 0.0097(7) 0.0089(7) 0.0088(7) 0.0014(5) 0.0040(6) 0.0006(5)
    O5 0.0104(7) 0.0097(7) 0.0085(7) 0.0015(5) 0.0047(6) 0.0002(5)
    O6 0.0104(7) 0.0098(7) 0.0080(7) 0.0016(5) 0.0041(6) -0.0002(5)
    O7 0.0109(7) 0.0097(7) 0.0080(6) -0.0017(6) 0.0040(6) -0.0001(5)
    O8 0.0102(7) 0.0092(7) 0.0077(6) 0.0014(5) 0.0043(6) 0.0001(5)
    O9 0.0093(7) 0.0100(7) 0.0089(7) -0.0010(5) 0.0041(6) 0.0008(5)
    O10 0.0096(7) 0.0126(7) 0.0112(7) -0.0027(6) 0.0051(6) -0.0009(6)
    O11 0.0092(7) 0.0112(7) 0.0085(7) -0.0021(5) 0.0032(6) 0.0009(5)
    O12 0.0098(7) 0.0115(7) 0.0095(7) 0.0018(5) 0.0035(6) -0.0015(5)
    B1 0.0095(10) 0.0070(10) 0.0105(10) -0.0015(8) 0.0052(9) -0.0004(8)
    B2 0.0101(10) 0.0073(10) 0.0124(11) -0.0014(8) 0.0067(9) 0.0003(8)
    B3 0.0097(10) 0.0074(10) 0.0118(11) 0.0016(8) 0.0054(9) -0.0003(8)
    B4 0.0098(10) 0.0083(10) 0.0092(10) 0.0000(8) 0.0043(9) 0.0005(8)
    B5 0.0100(10) 0.0082(10) 0.0111(10) -0.0005(8) 0.0067(9) 0.0000(8)
    K1 0.0143(2) 0.0188(3) 0.0091(2) 0.00475(18) 0.00474(18) 0.00124(17)
_geom_special_details
;
All e.s.d.'s (except the e.s.d. in the dihedral angle between two l.s. planes)
are estimated using the full covariance matrix. The cell e.s.d.'s are taken
into account individually in the estimation of e.s.d.'s in distances, angles
and torsion angles; correlations between e.s.d.'s in cell parameters are only
used when they are defined by crystal symmetry. An approximate (isotropic)
treatment of cell e.s.d.'s is used for estimating e.s.d.'s involving l.s.
planes.
;
loop_
    _geom_bond_atom_site_label_1
    _geom_bond_atom_site_label_2
    _geom_bond_site_symmetry_2
    _geom_bond_distance
    _geom_bond_publ_flag
    O4 B2 . 1.347(3) ?
    O4 B4 . 1.464(3) ?
    O5 B1 . 1.342(3) ?
    O5 B4 . 1.482(3) ?
    O6 B1 . 1.391(3) ?
    O6 B2 . 1.391(3) ?
    O7 B5 2_554 1.381(3) ?
    O7 B3 . 1.391(3) ?
    O8 B1 . 1.379(3) ?
    O8 B5 . 1.386(3) ?
    O9 B3 . 1.356(3) ?
    O9 B4 . 1.477(3) ?
    O10 B3 . 1.362(3) ?
    O10 H10A . 0.8400 ?
    O11 B5 2_554 1.339(3) ?
    O11 B4 . 1.477(3) ?
    O12 B2 . 1.369(3) ?
    O12 H12A . 0.8400 ?
    B5 O11 2_544 1.339(3) ?
    B5 O7 2_544 1.381(3) ?
loop_
    _geom_angle_atom_site_label_1
    _geom_angle_atom_site_label_2
    _geom_angle_atom_site_label_3
    _geom_angle_site_symmetry_1
    _geom_angle_site_symmetry_3
    _geom_angle
    _geom_angle_publ_flag
    B2 O4 B4 . . 122.10(16) ?
    B1 O5 B4 . . 121.96(16) ?
    B1 O6 B2 . . 117.54(16) ?
    B5 O7 B3 2_554 . 118.31(16) ?
    B1 O8 B5 . . 131.13(17) ?
    B3 O9 B4 . . 121.29(16) ?
    B3 O10 H10A . . 109.4 ?
    B5 O11 B4 2_554 . 121.94(16) ?
    B2 O12 H12A . . 109.4 ?
    O5 B1 O8 . . 123.92(19) ?
    O5 B1 O6 . . 122.50(18) ?
    O8 B1 O6 . . 113.46(17) ?
    O4 B2 O12 . . 118.11(18) ?
    O4 B2 O6 . . 122.32(18) ?
    O12 B2 O6 . . 119.56(18) ?
    O9 B3 O10 . . 123.79(19) ?
    O9 B3 O7 . . 121.38(18) ?
    O10 B3 O7 . . 114.82(17) ?
    O4 B4 O11 . . 108.14(16) ?
    O4 B4 O9 . . 108.59(16) ?
    O11 B4 O9 . . 112.07(16) ?
    O4 B4 O5 . . 111.51(16) ?
    O11 B4 O5 . . 109.41(16) ?
    O9 B4 O5 . . 107.14(16) ?
    O11 B5 O7 2_544 2_544 122.64(18) ?
    O11 B5 O8 2_544 . 123.92(19) ?
    O7 B5 O8 2_544 . 113.41(18) ?
loop_
    _geom_torsion_atom_site_label_1
    _geom_torsion_atom_site_label_2
    _geom_torsion_atom_site_label_3
    _geom_torsion_atom_site_label_4
    _geom_torsion_site_symmetry_1
    _geom_torsion_site_symmetry_2
    _geom_torsion_site_symmetry_3
    _geom_torsion_site_symmetry_4
    _geom_torsion
    _geom_torsion_publ_flag
    B4 O5 B1 O8 . . . . -178.99(18) ?
    B4 O5 B1 O6 . . . . 5.3(3) ?
    B5 O8 B1 O5 . . . . 3.4(3) ?
    B5 O8 B1 O6 . . . . 179.45(18) ?
    B2 O6 B1 O5 . . . . 3.0(3) ?
    B2 O6 B1 O8 . . . . -173.13(17) ?
    B4 O4 B2 O12 . . . . 171.24(17) ?
    B4 O4 B2 O6 . . . . -10.0(3) ?
    B1 O6 B2 O4 . . . . -0.7(3) ?
    B1 O6 B2 O12 . . . . 178.03(17) ?
    B4 O9 B3 O10 . . . . 165.13(18) ?
    B4 O9 B3 O7 . . . . -16.1(3) ?
    B5 O7 B3 O9 2_554 . . . 3.6(3) ?
    B5 O7 B3 O10 2_554 . . . -177.49(17) ?
    B2 O4 B4 O11 . . . . -103.7(2) ?
    B2 O4 B4 O9 . . . . 134.42(18) ?
    B2 O4 B4 O5 . . . . 16.6(3) ?
    B5 O11 B4 O4 2_554 . . . -125.34(19) ?
    B5 O11 B4 O9 2_554 . . . -5.7(3) ?
    B5 O11 B4 O5 2_554 . . . 113.01(19) ?
    B3 O9 B4 O4 . . . . 135.83(18) ?
    B3 O9 B4 O11 . . . . 16.4(3) ?
    B3 O9 B4 O5 . . . . -103.6(2) ?
    B1 O5 B4 O4 . . . . -14.3(3) ?
    B1 O5 B4 O11 . . . . 105.3(2) ?
    B1 O5 B4 O9 . . . . -132.97(18) ?
    B1 O8 B5 O11 . . . 2_544 -6.9(3) ?
    B1 O8 B5 O7 . . . 2_544 175.04(18) ?
loop_
    _geom_hbond_atom_site_label_D
    _geom_hbond_atom_site_label_H
    _geom_hbond_atom_site_label_A
    _geom_hbond_site_symmetry_A
    _geom_hbond_distance_DH
    _geom_hbond_distance_HA
    _geom_hbond_distance_DA
    _geom_hbond_angle_DHA
    O10 H10A O6 4_455 0.84 2.36 3.179(2) 164
    O12 H12A O11 3 0.84 2.30 3.0346(19) 147
    O12 H12A O4 3 0.84 2.50 3.170(2) 138
data_global
_journal_date_recd_electronic     2011-08-24
_journal_date_accepted     2011-10-21
_journal_name_full     'Acta Crystallographica, Section E'
_journal_year     2011
_journal_volume     67
_journal_issue     11
_journal_page_first     i67
_journal_page_last     i67
_journal_paper_category     QI
_journal_paper_doi     10.1107/S1600536811043807
_journal_coeditor_code     FI2113
_publ_contact_author_name     'Qi Wu'
_publ_contact_author_address
;
Department of Power Engineering
Xian Aeronautical College
Xian 710077
People's Republic of China
;
_publ_contact_author_email     62010375@163.com
_publ_contact_author_fax      862984251829
_publ_contact_author_phone      862984251829
_publ_section_title
;
Potassium pentaborate
;
loop_
    _publ_author_name
    _publ_author_address
    'Qi Wu'
;
Department of Power Engineering
Xian Aeronautical College
Xian  710077
People's Republic of China
;
