# Supplementary material for: Potassium penta­borate
Source: Acta Crystallogr Sect E Struct Rep Online. 2011 Oct 29;67(Pt 11):i67. doi: 10.1107/S1600536811043807 (PMC3246912; doi:10.1107/S1600536811043807)
Supplement: Supplementary file 2 [file e-67-00i67-Isup2.hkl]

# 
# h,k,l, Fc-squared, Fo-squared, sigma(Fo-squared) and status flag 
# 
data_I
_shelx_title ' kb in P2(1)/n               New: P21/c' 
_shelx_refln_list_code          4 
_shelx_F_calc_maximum      131.24 
_exptl_crystal_F_000       471.95 
_reflns_d_resolution_high  0.8107 
 
loop_ 
 _symmetry_equiv_pos_as_xyz 
 'x, y, z' 
 '-x, y+1/2, -z+1/2' 
 '-x, -y, -z' 
 'x, -y-1/2, z-1/2' 
 
_cell_length_a     7.6690 
_cell_length_b     9.0445 
_cell_length_c    12.2304 
_cell_angle_alpha  90.000 
_cell_angle_beta  119.132 
_cell_angle_gamma  90.000 
 
_shelx_F_squared_multiplier     1.000 
 
loop_ 
 _refln_index_h 
 _refln_index_k 
 _refln_index_l 
 _refln_F_squared_calc 
 _refln_F_squared_meas 
 _refln_F_squared_sigma 
 _refln_observed_status 
   1   0   0      181.07      158.40      2.07 o 
   2   0   0      432.49      422.39      6.51 o 
   3   0   0      457.06      409.12      5.64 o 
   4   0   0     3216.86     3402.55     32.14 o 
   5   0   0      790.79      767.42     12.74 o 
   6   0   0       65.63       68.12      5.61 o 
   7   0   0      516.45      577.74     20.95 o 
   8   0   0      344.61      323.09     20.85 o 
   1   1   0     2580.42     2798.39     17.76 o 
   2   1   0     1458.83     1465.10      9.96 o 
   3   1   0      164.37      183.21      2.45 o 
   4   1   0     2357.18     2453.89     18.40 o 
   5   1   0      706.52      748.07      9.17 o 
   6   1   0      861.97      817.58     13.08 o 
   7   1   0     1055.36     1098.64     25.07 o 
   8   1   0       20.47       21.82      5.03 o 
   0   2   0      921.43      843.34      8.26 o 
   1   2   0      103.57       93.05      1.35 o 
   2   2   0     6189.10     7005.06     40.00 o 
   3   2   0      549.95      688.11      6.43 o 
   4   2   0      754.76      764.49      7.22 o 
   5   2   0       46.01       56.45      2.51 o 
   6   2   0      997.19      926.61     14.62 o 
   7   2   0        0.14       -0.43      1.74 o 
   8   2   0       11.22       15.46      4.11 o 
   1   3   0       98.83      109.30      2.01 o 
   2   3   0     8436.36     8692.16     54.98 o 
   3   3   0      163.91      140.33      2.12 o 
   4   3   0       30.38       32.15      1.59 o 
   5   3   0      465.03      470.79      6.77 o 
   6   3   0      438.49      393.99      8.06 o 
   7   3   0      259.98      259.40      8.46 o 
   0   4   0     1462.74     1636.64     16.86 o 
   1   4   0       20.22       19.98      0.90 o 
   2   4   0     1557.39     1564.52     11.49 o 
   3   4   0      190.19      199.41      3.04 o 
   4   4   0      898.99      894.87      8.87 o 
   5   4   0       99.64      102.88      3.47 o 
   6   4   0       26.86       19.15      1.99 o 
   7   4   0       21.46       21.79      3.39 o 
   1   5   0      816.70      892.38      7.26 o 
   2   5   0       10.45        5.08      0.70 o 
   3   5   0        0.87       -0.50      0.60 o 
   4   5   0      406.97      404.50      6.37 o 
   5   5   0       33.10       32.13      2.31 o 
   6   5   0      319.88      344.79      8.11 o 
   7   5   0        3.90        4.07      2.98 o 
   0   6   0     1809.46     2006.00     30.66 o 
   1   6   0      171.40      156.76      2.96 o 
   2   6   0       98.00      113.50      3.28 o 
   3   6   0        0.76        0.53      0.81 o 
   4   6   0       34.63       32.39      2.66 o 
   5   6   0        3.84       -0.38      1.28 o 
   6   6   0     1220.32     1161.57     20.66 o 
   1   7   0      102.74       84.99      3.11 o 
   2   7   0      157.48      158.99      3.74 o 
   3   7   0       17.23        9.75      1.29 o 
   4   7   0      793.15      782.05     10.85 o 
   5   7   0       48.28       52.27      4.45 o 
   6   7   0        4.54        5.82      2.16 o 
   0   8   0      561.51      564.90     25.93 o 
   1   8   0       51.45       52.98      3.01 o 
   2   8   0      703.16      678.03      9.23 o 
   3   8   0       14.91       17.24      1.89 o 
   4   8   0      713.04      710.27     11.66 o 
   5   8   0        0.03        1.31      1.66 o 
   1   9   0      148.42      140.44      5.08 o 
   2   9   0     2084.45     2097.02     25.76 o 
   3   9   0       58.85       55.36      4.39 o 
   4   9   0       24.21       28.49      3.08 o 
   0  10   0     1493.12     1484.31     37.49 o 
   1  10   0        1.25       -0.12      1.78 o 
   2  10   0      203.75      194.78      7.73 o 
   3  10   0        1.15        2.49      2.26 o 
   1  11   0       68.28       93.82      7.10 o 
  -8   1   1     1198.43     1151.65     30.30 o 
  -7   1   1        0.39       -0.08      1.81 o 
  -6   1   1      192.72      180.22      4.83 o 
  -5   1   1      157.56      117.89      3.55 o 
  -4   1   1     2192.63     2417.66     18.73 o 
  -3   1   1     1419.76     1433.01     10.34 o 
  -2   1   1     5022.66     4796.62     30.71 o 
  -1   1   1      172.98      225.16      2.57 o 
   0   1   1      410.53      395.00      3.17 o 
   1   1   1      381.75      314.52      2.51 o 
   2   1   1     3268.18     3332.46     19.92 o 
   3   1   1     1410.98     1530.97     10.73 o 
   4   1   1      545.56      513.06      4.61 o 
   5   1   1     2210.94     2289.48     24.77 o 
   6   1   1      204.80      207.91      6.11 o 
   7   1   1      290.81      288.55      9.17 o 
  -8   2   1      304.18      305.54      9.22 o 
  -7   2   1      591.68      573.30     10.95 o 
  -6   2   1     1218.47     1209.36     15.86 o 
  -5   2   1       10.89        9.81      1.27 o 
  -4   2   1      254.45      241.87      3.04 o 
  -3   2   1     1966.36     2073.80     16.98 o 
  -2   2   1    17224.42    17402.86    132.96 o 
  -1   2   1     2679.81     2797.12     21.18 o 
   0   2   1     6216.85     6064.05     33.25 o 
   1   2   1      898.84      902.60      6.17 o 
   2   2   1        7.97        2.27      0.55 o 
   3   2   1        9.33        1.47      0.62 o 
   4   2   1      162.36      136.06      2.93 o 
   5   2   1       36.28       49.85      2.92 o 
   6   2   1       97.14      106.21      5.03 o 
   7   2   1        1.85        2.86      2.19 o 
  -8   3   1       97.59       93.68      7.42 o 
  -7   3   1       47.43       57.24      3.99 o 
  -6   3   1       39.62       44.99      3.03 o 
  -5   3   1        0.77        1.60      0.90 o 
  -4   3   1       46.46       64.41      2.62 o 
  -3   3   1     1473.09     1653.03     13.89 o 
  -2   3   1     1675.53     1605.02     12.67 o 
  -1   3   1        0.41        0.55      0.35 o 
   0   3   1      319.64      311.60      2.65 o 
   1   3   1      559.49      511.13      5.02 o 
   2   3   1     1486.17     1414.88     10.17 o 
   3   3   1      382.84      401.25      4.33 o 
   4   3   1       68.69       71.37      2.64 o 
   5   3   1        1.36        1.93      1.13 o 
   6   3   1       20.47       27.87      3.23 o 
   7   3   1       25.20       15.58      3.38 o 
  -8   4   1        2.54        0.60      2.34 o 
  -7   4   1      399.94      385.46     11.28 o 
  -6   4   1       17.65       22.32      2.04 o 
  -5   4   1      322.88      349.22      5.09 o 
  -4   4   1      478.02      413.68      4.77 o 
  -3   4   1      296.20      234.12      4.25 o 
  -2   4   1       83.14       75.39      1.52 o 
  -1   4   1     2025.03     1854.37     17.63 o 
   0   4   1     4151.71     4251.43     25.43 o 
   1   4   1      543.92      552.04      5.07 o 
   2   4   1        1.43        2.90      0.61 o 
   3   4   1     2216.97     2360.04     17.86 o 
   4   4   1     1671.57     1635.94     16.40 o 
   5   4   1     1010.49      977.57     12.01 o 
   6   4   1      343.61      326.18      6.75 o 
   7   4   1      124.73      133.10      8.05 o 
  -7   5   1       85.40       82.32      4.80 o 
  -6   5   1      199.14      201.75      5.81 o 
  -5   5   1      181.51      167.66      5.17 o 
  -4   5   1       14.18       14.29      1.15 o 
  -3   5   1       14.50       23.74      1.11 o 
  -2   5   1     1311.23     1257.10      9.84 o 
  -1   5   1      272.70      297.74      3.49 o 
   0   5   1       25.21        7.57      0.64 o 
   1   5   1      540.76      586.05      5.06 o 
   2   5   1      988.34      972.28      8.03 o 
   3   5   1      232.00      216.10      3.61 o 
   4   5   1      409.66      421.32      7.93 o 
   5   5   1      479.12      453.18      9.65 o 
   6   5   1      108.75      103.90      5.77 o 
   7   5   1      146.56      133.60      8.70 o 
  -7   6   1      436.76      468.50     11.28 o 
  -6   6   1        7.38        9.10      2.02 o 
  -5   6   1      396.36      386.73      7.03 o 
  -4   6   1      390.77      379.91      6.38 o 
  -3   6   1       59.61       48.01      1.84 o 
  -2   6   1        3.25        1.67      0.68 o 
  -1   6   1      340.48      343.55      4.77 o 
   0   6   1      126.31      125.36      2.14 o 
   1   6   1       16.54       18.39      1.28 o 
   2   6   1       10.16       10.20      1.08 o 
   3   6   1      599.55      592.93      7.50 o 
   4   6   1      330.05      289.31      6.67 o 
   5   6   1       90.27       80.69      4.31 o 
   6   6   1      127.25      145.87     10.94 o 
  -6   7   1       97.83      107.00      4.85 o 
  -5   7   1      378.97      386.31      7.17 o 
  -4   7   1      776.83      773.64     10.57 o 
  -3   7   1      119.51      111.41      4.34 o 
  -2   7   1     2992.01     2923.10     24.11 o 
  -1   7   1      805.96      830.36      9.77 o 
   0   7   1       19.22       17.73      1.06 o 
   1   7   1      228.38      237.55      4.52 o 
   2   7   1      157.59      139.02      3.54 o 
   3   7   1      163.26      175.60      4.62 o 
   4   7   1       57.95       56.91      3.11 o 
   5   7   1      100.78      104.66      5.07 o 
   6   7   1       17.89       20.82      2.98 o 
  -6   8   1       47.49       47.67      3.68 o 
  -5   8   1       17.52       27.41      3.16 o 
  -4   8   1       75.74       76.39      3.95 o 
  -3   8   1       17.64       21.57      1.86 o 
  -2   8   1      572.95      543.87      8.92 o 
  -1   8   1       91.61       97.51      4.23 o 
   0   8   1      717.65      702.91     10.34 o 
   1   8   1       83.57       64.60      3.76 o 
   2   8   1     1448.10     1428.37     17.79 o 
   3   8   1      274.86      292.78      6.02 o 
   4   8   1      115.61      108.06      6.91 o 
   5   8   1       50.03       45.78      3.68 o 
  -5   9   1        0.22        2.55      1.84 o 
  -4   9   1      514.47      540.06     10.94 o 
  -3   9   1        8.17       11.00      2.08 o 
  -2   9   1        0.43       -0.23      1.40 o 
  -1   9   1      157.44      156.54      5.38 o 
   0   9   1       77.03       82.67      4.90 o 
   1   9   1      200.67      203.58      5.97 o 
   2   9   1       24.21       25.60      2.79 o 
   3   9   1       25.55       21.45      2.94 o 
   4   9   1       42.09       39.00      3.48 o 
  -3  10   1      147.45      162.19      6.84 o 
  -2  10   1      101.37      121.84      9.36 o 
  -1  10   1      145.52      144.95      5.60 o 
   0  10   1      280.09      287.18      9.82 o 
   1  10   1     1000.26     1014.77     18.30 o 
   2  10   1        0.82       -0.45      2.12 o 
   3  10   1      308.75      299.05      8.08 o 
  -1  11   1      157.97      166.67      9.14 o 
   0  11   1        0.01       -1.26      2.69 o 
  -8   0   2       90.39       90.47     11.42 o 
  -7   0   2      307.99      310.36     11.10 o 
  -6   0   2       13.21        9.30      2.33 o 
  -5   0   2     1985.56     1833.94     45.33 o 
  -4   0   2     3641.59     3360.76     41.65 o 
  -3   0   2     5335.77     5441.95     46.67 o 
  -2   0   2     2444.23     2523.78     23.42 o 
  -1   0   2       23.62       15.05      0.79 o 
   0   0   2     1144.07     1065.27     11.94 o 
   1   0   2     2912.33     2659.21     20.71 o 
   2   0   2     1420.15     1416.51     13.05 o 
   3   0   2       51.64       24.30      1.11 o 
   4   0   2      110.58      117.50      3.89 o 
   5   0   2       12.34       10.16      2.12 o 
   6   0   2       63.20       69.04      7.90 o 
   7   0   2      568.26      580.91     28.65 o 
  -8   1   2      200.99      204.97      9.75 o 
  -7   1   2       91.77       64.92      5.97 o 
  -6   1   2      166.30      193.77      4.56 o 
  -5   1   2      567.49      530.13      6.45 o 
  -4   1   2      420.51      448.47      4.71 o 
  -3   1   2      520.07      645.06      4.71 o 
  -2   1   2     1073.90     1093.62      7.66 o 
  -1   1   2     2648.78     2592.87     16.15 o 
   0   1   2       37.34       23.21      0.71 o 
   1   1   2       72.80       66.01      1.07 o 
   2   1   2     3221.11     3261.20     21.22 o 
   3   1   2      144.18      138.70      2.08 o 
   4   1   2        4.58        2.07      0.68 o 
   5   1   2     1069.92     1020.28     12.00 o 
   6   1   2      758.69      723.24     14.19 o 
   7   1   2      299.25      302.19     10.37 o 
  -8   2   2      197.40      186.86      7.62 o 
  -7   2   2      112.56      127.76      6.41 o 
  -6   2   2      417.46      421.34      7.90 o 
  -5   2   2       79.66       76.64      2.55 o 
  -4   2   2       17.01       14.59      0.86 o 
  -3   2   2     2188.74     2200.36     15.50 o 
  -2   2   2    10596.46    11347.83     74.93 o 
  -1   2   2      289.93      204.95      2.17 o 
   0   2   2      990.91      877.40      5.70 o 
   1   2   2     1252.16     1249.85      8.04 o 
   2   2   2      375.06      368.19      4.77 o 
   3   2   2     3822.12     3918.53     24.33 o 
   4   2   2      190.80      182.07      4.24 o 
   5   2   2       35.94       37.20      2.20 o 
   6   2   2      654.87      648.14     13.22 o 
   7   2   2       87.23       73.61      7.61 o 
  -8   3   2       40.32       51.58      4.35 o 
  -7   3   2        7.26       14.41      2.27 o 
  -6   3   2     1738.55     1675.75     18.88 o 
  -5   3   2      691.68      697.65      7.19 o 
  -4   3   2      358.59      338.70      4.94 o 
  -3   3   2      720.35      745.41      7.45 o 
  -2   3   2     5696.89     5647.27     40.21 o 
  -1   3   2     6327.05     6104.16     40.22 o 
   0   3   2        0.20        2.73      0.37 o 
   1   3   2      412.99      268.12      2.75 o 
   2   3   2     1174.76     1112.49      8.67 o 
   3   3   2     1213.82     1233.94     11.27 o 
   4   3   2     2318.00     2204.15     20.03 o 
   5   3   2       17.70       20.97      1.95 o 
   6   3   2       44.45       49.31      3.54 o 
   7   3   2        1.74        0.94      2.53 o 
  -8   4   2        0.01       -0.44      2.06 o 
  -7   4   2       12.85        9.25      1.95 o 
  -6   4   2     1028.30     1006.10     13.65 o 
  -5   4   2      811.51      752.93      8.12 o 
  -4   4   2     1010.22     1106.80     12.18 o 
  -3   4   2       31.31       32.47      1.56 o 
  -2   4   2      265.90      301.04      3.98 o 
  -1   4   2       44.63       83.38      1.66 o 
   0   4   2      539.09      541.79      4.42 o 
   1   4   2     2261.11     2425.37     15.37 o 
   2   4   2      214.70      224.05      2.98 o 
   3   4   2        3.13        8.46      1.09 o 
   4   4   2       57.38       56.56      2.82 o 
   5   4   2        0.09        0.52      1.18 o 
   6   4   2      329.64      292.95      7.12 o 
   7   4   2      307.15      386.89     15.51 o 
  -7   5   2        0.48        0.19      1.55 o 
  -6   5   2      128.82      135.20      4.69 o 
  -5   5   2      138.70      134.76      3.39 o 
  -4   5   2      595.04      557.04      7.43 o 
  -3   5   2        5.68        6.15      0.92 o 
  -2   5   2      518.70      516.25      5.10 o 
  -1   5   2      218.99      166.79      2.45 o 
   0   5   2     6077.71     6198.85     35.11 o 
   1   5   2      160.22      143.27      2.23 o 
   2   5   2      582.03      570.12      6.46 o 
   3   5   2       61.18       58.64      2.59 o 
   4   5   2      914.29      886.09     13.21 o 
   5   5   2      216.33      206.27      8.41 o 
   6   5   2      151.38      173.71      6.52 o 
  -7   6   2      295.59      290.67      8.45 o 
  -6   6   2        1.38       -1.22      1.35 o 
  -5   6   2      219.56      245.71      5.08 o 
  -4   6   2     4939.31     4818.37     35.78 o 
  -3   6   2     1525.95     1489.94     12.95 o 
  -2   6   2        0.20        0.98      0.62 o 
  -1   6   2      824.30      706.62      8.14 o 
   0   6   2     1162.48     1104.22      9.01 o 
   1   6   2     3093.72     3107.37     25.24 o 
   2   6   2     1347.68     1259.77     11.69 o 
   3   6   2      616.76      578.93      8.17 o 
   4   6   2      886.27      905.23     13.14 o 
   5   6   2        6.72        2.51      1.98 o 
   6   6   2      728.82      769.81     16.45 o 
  -6   7   2      108.06      116.84      4.72 o 
  -5   7   2        2.23        1.98      1.35 o 
  -4   7   2       87.84       86.67      3.04 o 
  -3   7   2        0.28        3.23      1.01 o 
  -2   7   2       78.35       97.26      2.78 o 
  -1   7   2      131.19      131.34      3.56 o 
   0   7   2      709.60      762.46      8.67 o 
   1   7   2      145.43      118.78      3.72 o 
   2   7   2      518.03      555.40      7.83 o 
   3   7   2       36.98       40.94      2.64 o 
   4   7   2      190.56      188.69      6.80 o 
   5   7   2       31.48       33.72      3.65 o 
  -6   8   2       63.82       58.87      3.85 o 
  -5   8   2       10.49        8.88      1.97 o 
  -4   8   2       73.37       65.78      3.40 o 
  -3   8   2       39.23       45.49      2.50 o 
  -2   8   2      844.81      810.76     11.78 o 
  -1   8   2       87.52       82.19      3.71 o 
   0   8   2      633.00      650.72      9.59 o 
   1   8   2      413.02      418.08      7.78 o 
   2   8   2       30.11       25.23      2.53 o 
   3   8   2     1358.84     1329.74     15.99 o 
   4   8   2        3.54        0.57      2.18 o 
   5   8   2       25.23       21.78      2.93 o 
  -5   9   2      108.31      104.72      6.04 o 
  -4   9   2      327.61      319.55      7.42 o 
  -3   9   2       19.61       18.06      2.38 o 
  -2   9   2     1173.93     1098.96     16.03 o 
  -1   9   2      241.56      260.33      6.47 o 
   0   9   2      157.28      160.25      6.80 o 
   1   9   2       15.67       12.77      2.69 o 
   2   9   2        2.51        3.49      1.82 o 
   3   9   2        0.05       -2.73      1.82 o 
   4   9   2      416.54      412.41      9.76 o 
  -4  10   2        2.62        2.25      2.48 o 
  -3  10   2      151.31      143.26      6.76 o 
  -2  10   2       12.92       13.54      2.68 o 
  -1  10   2       20.56       24.27      2.77 o 
   0  10   2     2183.93     2121.76     34.58 o 
   1  10   2      196.27      191.01      6.83 o 
   2  10   2        7.30        8.76      2.60 o 
  -1  11   2      195.33      207.56      9.71 o 
   0  11   2       56.79       61.32      7.13 o 
  -8   1   3      293.65      278.03      8.70 o 
  -7   1   3       56.36       63.40      4.61 o 
  -6   1   3     1642.35     1738.26     17.13 o 
  -5   1   3      779.25      765.56      7.73 o 
  -4   1   3       20.68       26.04      1.23 o 
  -3   1   3       27.30       30.85      0.76 o 
  -2   1   3     1001.95      920.58      6.33 o 
  -1   1   3     3126.66     3081.14     18.09 o 
   0   1   3       22.98       23.55      0.72 o 
   1   1   3      189.71      153.22      1.67 o 
   2   1   3     2573.85     2514.74     15.00 o 
   3   1   3      106.77      122.70      2.21 o 
   4   1   3     2677.93     2591.27     22.06 o 
   5   1   3      298.25      303.36      6.66 o 
   6   1   3       25.02       22.64      4.83 o 
   7   1   3       35.50       43.26      4.60 o 
  -8   2   3       15.40        7.29      2.56 o 
  -7   2   3      156.34      121.80      4.39 o 
  -6   2   3      268.11      247.44      5.10 o 
  -5   2   3       87.18       84.08      2.28 o 
  -4   2   3      971.53      971.63      8.83 o 
  -3   2   3      544.91      420.35      4.36 o 
  -2   2   3     9231.24     9527.98     64.66 o 
  -1   2   3      194.26      199.50      2.25 o 
   0   2   3     2396.65     2403.08     13.94 o 
   1   2   3      110.45      140.46      1.66 o 
   2   2   3     6885.37     7236.52     46.63 o 
   3   2   3        6.77        8.10      0.83 o 
   4   2   3      553.02      519.88      6.12 o 
   5   2   3      129.07      129.40      4.30 o 
   6   2   3     1618.59     1502.14     25.18 o 
   7   2   3      303.00      320.73     11.44 o 
  -8   3   3        5.22        2.05      2.03 o 
  -7   3   3       55.17       61.99      3.79 o 
  -6   3   3        5.70        4.09      1.32 o 
  -5   3   3        0.66        2.49      0.78 o 
  -4   3   3       13.24        5.67      0.88 o 
  -3   3   3        1.02        0.46      0.60 o 
  -2   3   3     2347.34     2492.95     17.32 o 
  -1   3   3      437.72      529.99      4.66 o 
   0   3   3       20.34       12.12      0.57 o 
   1   3   3     2242.22     2209.08     13.80 o 
   2   3   3      882.16      851.98      6.82 o 
   3   3   3      300.18      325.46      4.22 o 
   4   3   3      533.79      563.29      7.91 o 
   5   3   3      572.07      565.39      8.79 o 
   6   3   3      402.63      447.81     11.77 o 
  -8   4   3      624.44      647.03     14.33 o 
  -7   4   3      118.99      125.11      5.20 o 
  -6   4   3     1332.91     1329.33     16.51 o 
  -5   4   3      596.23      633.74      9.09 o 
  -4   4   3    11469.75    11733.34     80.46 o 
  -3   4   3      355.46      314.76      4.53 o 
  -2   4   3      110.09       97.19      2.08 o 
  -1   4   3      332.07      347.76      3.87 o 
   0   4   3     5106.47     4949.48     33.36 o 
   1   4   3     1136.74     1113.59      8.28 o 
   2   4   3       67.02       47.82      1.49 o 
   3   4   3      436.88      396.79      5.32 o 
   4   4   3      313.44      307.55      5.69 o 
   5   4   3        7.81        4.12      1.60 o 
   6   4   3      784.26      803.78     14.37 o 
  -8   5   3      544.35      599.68     19.26 o 
  -7   5   3      111.64      111.58      4.36 o 
  -6   5   3     1249.96     1233.74     14.93 o 
  -5   5   3        9.85       14.29      1.62 o 
  -4   5   3       26.84       34.48      1.94 o 
  -3   5   3      384.17      405.03      6.07 o 
  -2   5   3     2109.89     2289.49     18.04 o 
  -1   5   3      592.55      517.49      4.98 o 
   0   5   3       97.37      107.29      2.15 o 
   1   5   3      865.72      881.16      7.07 o 
   2   5   3     1504.05     1362.97     13.76 o 
   3   5   3       16.41       12.06      1.63 o 
   4   5   3      509.99      491.22      9.34 o 
   5   5   3      179.82      213.12      6.57 o 
   6   5   3        4.51        0.44      2.03 o 
  -7   6   3        8.29        7.60      2.14 o 
  -6   6   3      225.52      194.07      6.41 o 
  -5   6   3      142.41      140.17      4.68 o 
  -4   6   3      255.40      239.87      5.03 o 
  -3   6   3      362.80      374.81      4.65 o 
  -2   6   3       19.97       29.52      1.61 o 
  -1   6   3      398.58      399.78      4.50 o 
   0   6   3      484.13      473.23      5.53 o 
   1   6   3      377.65      402.42      5.62 o 
   2   6   3      359.07      358.05      6.36 o 
   3   6   3        9.61       13.41      1.78 o 
   4   6   3        3.97        5.39      1.74 o 
   5   6   3        0.45        2.92      2.09 o 
  -7   7   3        5.94        4.86      1.98 o 
  -6   7   3      357.09      373.13     10.34 o 
  -5   7   3      350.39      352.40      6.00 o 
  -4   7   3      152.65      140.96      3.76 o 
  -3   7   3       34.68       35.74      1.92 o 
  -2   7   3     3377.36     3324.62     29.44 o 
  -1   7   3       24.09       21.09      1.92 o 
   0   7   3      191.05      189.27      4.08 o 
   1   7   3      290.79      306.52      6.29 o 
   2   7   3     1196.57     1134.94     13.53 o 
   3   7   3       15.79       17.93      1.99 o 
   4   7   3      212.19      197.65      6.50 o 
   5   7   3      281.46      301.72      9.04 o 
  -6   8   3      125.59      125.18      4.92 o 
  -5   8   3       41.67       38.14      2.71 o 
  -4   8   3      562.27      561.72      7.97 o 
  -3   8   3       30.25       36.51      2.33 o 
  -2   8   3      462.93      447.60      7.63 o 
  -1   8   3      223.78      230.88      5.55 o 
   0   8   3      723.13      712.07     10.44 o 
   1   8   3       78.36       72.56      3.54 o 
   2   8   3       41.78       39.67      3.01 o 
   3   8   3      127.32      132.22      5.09 o 
   4   8   3      165.79      149.60      6.42 o 
  -5   9   3       23.65       30.22      2.84 o 
  -4   9   3        3.19        3.74      1.73 o 
  -3   9   3       76.10       66.70      3.26 o 
  -2   9   3       81.59       80.18      4.29 o 
  -1   9   3       75.97       80.33      4.21 o 
   0   9   3      197.55      190.48      7.61 o 
   1   9   3       94.88       92.11      5.12 o 
   2   9   3        8.17       10.26      2.64 o 
   3   9   3       53.12       50.59      4.95 o 
  -4  10   3      342.15      341.17     10.39 o 
  -3  10   3      246.36      244.48      7.43 o 
  -2  10   3       18.61       15.72      2.86 o 
  -1  10   3       18.17       18.45      3.30 o 
   0  10   3      257.01      260.52     11.17 o 
   1  10   3      116.41       98.71      5.12 o 
   2  10   3      184.64      188.57      9.63 o 
  -9   0   4       87.96       72.52     11.06 o 
  -8   0   4      825.57      865.44     21.47 o 
  -7   0   4     1026.09     1027.72     22.66 o 
  -6   0   4      486.69      516.80     15.73 o 
  -5   0   4      270.13      284.93      6.17 o 
  -4   0   4     7862.45     7742.69     76.04 o 
  -3   0   4     1328.10     1425.75     13.28 o 
  -2   0   4        0.04        7.14      0.87 o 
  -1   0   4     5713.43     5329.73     38.61 o 
   0   0   4    14119.30    14045.89    108.85 o 
   1   0   4     2445.19     2602.34     22.11 o 
   2   0   4        1.71        6.75      1.32 o 
   3   0   4      310.48      329.42      5.69 o 
   4   0   4      180.90      169.54      9.66 o 
   5   0   4       86.17       82.09      6.11 o 
   6   0   4     2015.07     2106.26     44.50 o 
  -9   1   4       90.76      107.03     13.15 o 
  -8   1   4        7.38        2.87      1.83 o 
  -7   1   4      350.93      347.87      8.10 o 
  -6   1   4      657.71      713.07      8.80 o 
  -5   1   4      695.59      711.85      7.27 o 
  -4   1   4      587.39      666.13      5.73 o 
  -3   1   4      225.18      240.05      2.85 o 
  -2   1   4     1274.28     1151.60      7.28 o 
  -1   1   4      305.46      349.21      2.57 o 
   0   1   4      385.14      365.90      2.99 o 
   1   1   4     3244.16     3443.96     21.33 o 
   2   1   4      212.59      241.83      2.79 o 
   3   1   4      231.41      235.41      3.67 o 
   4   1   4     1982.05     1972.05     18.92 o 
   5   1   4      348.32      345.69      7.24 o 
   6   1   4       28.96       26.86      2.68 o 
  -9   2   4        6.96       11.01      3.71 o 
  -8   2   4      265.60      255.94     11.32 o 
  -7   2   4        0.42        3.92      1.39 o 
  -6   2   4      138.37      150.34      4.15 o 
  -5   2   4      149.74      161.49      2.92 o 
  -4   2   4      410.73      386.80      4.55 o 
  -3   2   4        0.27        0.15      0.49 o 
  -2   2   4      640.39      681.27      5.25 o 
  -1   2   4     3045.45     3190.00     18.12 o 
   0   2   4      135.19      194.65      2.00 o 
   1   2   4       70.43       44.45      1.28 o 
   2   2   4      849.08      871.32      7.09 o 
   3   2   4       14.07       10.16      1.09 o 
   4   2   4     1326.86     1251.46     15.27 o 
   5   2   4        3.12        1.63      1.33 o 
   6   2   4      143.82      154.63     10.59 o 
  -8   3   4     1824.40     1855.69     25.17 o 
  -7   3   4       49.41       48.10      3.13 o 
  -6   3   4     1922.91     1913.83     21.30 o 
  -5   3   4     1190.71     1167.37     12.69 o 
  -4   3   4        4.45       11.64      1.12 o 
  -3   3   4      713.22      826.55      7.99 o 
  -2   3   4      280.48      255.02      2.85 o 
  -1   3   4     3279.13     3548.55     22.29 o 
   0   3   4      370.08      423.72      3.78 o 
   1   3   4     1166.17     1180.73      8.47 o 
   2   3   4     1137.83     1126.32      9.12 o 
   3   3   4      831.10      807.13      8.23 o 
   4   3   4      221.44      233.45      5.55 o 
   5   3   4      226.72      213.73      6.18 o 
   6   3   4      129.51      135.39      8.43 o 
  -8   4   4       14.85       15.44      3.86 o 
  -7   4   4       74.93       68.21      3.64 o 
  -6   4   4      520.19      506.34      8.89 o 
  -5   4   4      222.06      243.70      4.88 o 
  -4   4   4     4918.09     5028.83     34.96 o 
  -3   4   4        4.13        3.76      0.82 o 
  -2   4   4      888.12      873.06      7.47 o 
  -1   4   4     2555.38     2768.52     18.42 o 
   0   4   4       28.70       22.15      0.92 o 
   1   4   4      296.71      356.37      3.76 o 
   2   4   4      245.30      293.03      3.83 o 
   3   4   4      252.22      230.90      4.98 o 
   4   4   4      527.16      494.39      8.63 o 
   5   4   4      145.13      130.83      6.01 o 
   6   4   4      198.76      200.43      7.79 o 
  -8   5   4      177.16      186.33      7.47 o 
  -7   5   4       21.51       19.02      1.98 o 
  -6   5   4      293.32      296.93      7.51 o 
  -5   5   4      129.62      125.14      3.80 o 
  -4   5   4        0.48        1.11      0.87 o 
  -3   5   4     1555.06     1584.45     12.00 o 
  -2   5   4      905.28      961.41      8.90 o 
  -1   5   4      875.45      916.43      8.31 o 
   0   5   4      126.93      133.13      2.53 o 
   1   5   4     1599.23     1623.34     12.96 o 
   2   5   4       17.21       15.62      1.64 o 
   3   5   4      735.59      645.28      9.71 o 
   4   5   4       43.77       43.70      3.02 o 
   5   5   4      242.81      230.81     10.20 o 
  -7   6   4      294.59      305.36      7.13 o 
  -6   6   4     2448.25     2422.55     26.83 o 
  -5   6   4       27.35       23.10      2.14 o 
  -4   6   4      116.29      111.54      3.56 o 
  -3   6   4     2463.64     2516.53     18.78 o 
  -2   6   4       26.24       19.44      1.32 o 
  -1   6   4       77.08       55.05      2.05 o 
   0   6   4      681.03      662.35      7.67 o 
   1   6   4        8.88        6.97      0.91 o 
   2   6   4      107.22      118.34      3.94 o 
   3   6   4        7.08        8.76      1.85 o 
   4   6   4       40.90       47.63      4.11 o 
   5   6   4      247.21      241.78      8.49 o 
  -7   7   4       37.92       46.76      4.66 o 
  -6   7   4       11.27       12.28      2.21 o 
  -5   7   4       14.83       12.59      1.96 o 
  -4   7   4        0.09        1.59      1.04 o 
  -3   7   4        0.87        0.18      0.90 o 
  -2   7   4       88.27      105.06      3.28 o 
  -1   7   4      308.81      324.98      6.01 o 
   0   7   4        3.45        2.76      1.13 o 
   1   7   4        0.21       -1.16      1.15 o 
   2   7   4       10.40        7.13      1.44 o 
   3   7   4      141.59      137.56      5.01 o 
   4   7   4      542.88      551.65     12.51 o 
  -6   8   4       39.82       40.74      2.89 o 
  -5   8   4      181.87      191.10      5.60 o 
  -4   8   4      315.95      327.01      8.12 o 
  -3   8   4      136.01      138.20      4.18 o 
  -2   8   4      965.90      928.36     12.82 o 
  -1   8   4     1282.77     1284.50     17.26 o 
   0   8   4      483.99      478.25      7.93 o 
   1   8   4      134.78      137.73      9.13 o 
   2   8   4      449.79      459.34     10.98 o 
   3   8   4      420.38      445.36     10.12 o 
   4   8   4       39.57       24.78      4.65 o 
  -5   9   4      863.09      920.17     14.52 o 
  -4   9   4      222.43      213.92      5.73 o 
  -3   9   4      373.83      377.28      7.81 o 
  -2   9   4      904.38      891.80     14.04 o 
  -1   9   4        2.12        1.56      1.58 o 
   0   9   4       19.29       18.77      3.08 o 
   1   9   4      132.79      140.18      5.38 o 
   2   9   4      420.97      421.59     13.16 o 
   3   9   4      120.43      120.27      7.38 o 
  -4  10   4        6.98        6.58      2.56 o 
  -3  10   4        0.67        3.37      2.14 o 
  -2  10   4       11.54        9.78      2.50 o 
  -1  10   4       92.15       92.41      6.12 o 
   0  10   4      134.19      140.20      9.48 o 
   1  10   4      165.43      185.12      7.12 o 
  -9   1   5      283.57      308.70     10.26 o 
  -8   1   5      270.99      287.71      7.90 o 
  -7   1   5       34.88       40.43      3.22 o 
  -6   1   5      625.55      588.10      7.52 o 
  -5   1   5      883.79      912.54      9.96 o 
  -4   1   5      326.54      366.90      3.76 o 
  -3   1   5       78.75       33.85      1.02 o 
  -2   1   5     3695.80     3886.29     23.53 o 
  -1   1   5     2456.99     2547.02     13.84 o 
   0   1   5     4197.70     4155.30     24.82 o 
   1   1   5     1442.32     1427.40      9.84 o 
   2   1   5      772.37      779.14      6.74 o 
   3   1   5      172.36      180.28      3.14 o 
   4   1   5     1465.62     1495.20     16.56 o 
   5   1   5     1108.61     1140.03     16.15 o 
   6   1   5      101.37      102.76      5.30 o 
  -9   2   5      146.61      129.11      8.39 o 
  -8   2   5      800.59      781.43     15.24 o 
  -7   2   5     1181.30     1156.09     16.32 o 
  -6   2   5      225.04      229.78      4.86 o 
  -5   2   5      137.47      114.35      2.73 o 
  -4   2   5     1853.71     1920.19     13.79 o 
  -3   2   5     7622.62     7992.97     48.09 o 
  -2   2   5      614.61      709.29      5.51 o 
  -1   2   5     1279.23     1175.28      7.61 o 
   0   2   5      570.95      533.83      4.28 o 
   1   2   5     1163.57     1227.96      8.97 o 
   2   2   5      402.45      366.54      4.01 o 
   3   2   5      122.17      115.31      4.31 o 
   4   2   5      461.60      463.01      7.79 o 
   5   2   5       91.44       99.04      4.46 o 
   6   2   5      212.99      245.66     12.01 o 
  -8   3   5        0.25        2.11      1.59 o 
  -7   3   5      121.18       96.55      4.34 o 
  -6   3   5      121.33      128.32      3.33 o 
  -5   3   5        2.55        4.69      1.06 o 
  -4   3   5      176.04      192.34      3.27 o 
  -3   3   5       34.35       24.05      1.01 o 
  -2   3   5      168.61      160.48      2.48 o 
  -1   3   5       39.71       38.04      1.21 o 
   0   3   5      141.01      167.91      2.03 o 
   1   3   5      287.24      247.34      2.82 o 
   2   3   5      741.35      748.26      7.31 o 
   3   3   5      421.32      432.14      6.28 o 
   4   3   5        0.02        0.19      1.10 o 
   5   3   5        0.08        0.31      1.99 o 
  -8   4   5      203.40      215.07      7.28 o 
  -7   4   5      468.02      483.43      8.81 o 
  -6   4   5      258.83      279.84      5.98 o 
  -5   4   5      375.34      405.69      5.89 o 
  -4   4   5       96.77       62.35      2.32 o 
  -3   4   5     1496.74     1512.62     11.74 o 
  -2   4   5      268.62      228.82      3.83 o 
  -1   4   5     2086.81     2096.13     14.62 o 
   0   4   5       40.59       40.12      1.33 o 
   1   4   5        0.98        1.21      0.64 o 
   2   4   5      206.31      221.36      4.05 o 
   3   4   5     1506.69     1494.34     16.22 o 
   4   4   5      165.18      161.03      6.57 o 
   5   4   5        1.84        3.13      2.19 o 
  -8   5   5       27.81       28.81      5.02 o 
  -7   5   5       78.53       66.94      3.51 o 
  -6   5   5      606.65      575.68      8.88 o 
  -5   5   5       11.69        7.69      1.27 o 
  -4   5   5      189.09      183.57      3.79 o 
  -3   5   5        0.54        6.92      0.99 o 
  -2   5   5      526.72      484.98      5.38 o 
  -1   5   5      615.07      696.15      6.57 o 
   0   5   5      282.61      264.88      3.98 o 
   1   5   5     1607.05     1595.89     14.65 o 
   2   5   5        2.52        6.48      1.19 o 
   3   5   5        2.36       -0.42      1.48 o 
   4   5   5      221.00      213.53      6.65 o 
   5   5   5       73.34       69.05      4.50 o 
  -7   6   5      149.11      168.20      6.55 o 
  -6   6   5     1053.02     1044.60     13.75 o 
  -5   6   5      151.29      158.43      5.48 o 
  -4   6   5      943.69      887.90      9.07 o 
  -3   6   5      417.74      414.20      6.68 o 
  -2   6   5        0.66        2.05      0.87 o 
  -1   6   5     1118.18     1123.90     11.98 o 
   0   6   5      450.30      432.51      6.34 o 
   1   6   5        4.34        5.47      1.00 o 
   2   6   5      241.35      234.17      5.25 o 
   3   6   5      171.26      159.26      6.48 o 
   4   6   5        0.54        1.37      2.23 o 
  -7   7   5      272.61      283.63     12.54 o 
  -6   7   5      371.06      373.76      8.98 o 
  -5   7   5     1923.76     1916.77     25.24 o 
  -4   7   5      149.90      143.12      4.01 o 
  -3   7   5      393.53      379.80      6.17 o 
  -2   7   5       17.46       19.50      1.72 o 
  -1   7   5      294.47      312.76      6.29 o 
   0   7   5      203.75      213.63      5.19 o 
   1   7   5      101.64       99.16      3.43 o 
   2   7   5       10.22        7.88      1.57 o 
   3   7   5      340.24      323.22      8.46 o 
   4   7   5      925.57      940.03     19.64 o 
  -6   8   5      133.99      127.82      8.27 o 
  -5   8   5        6.05        4.97      1.37 o 
  -4   8   5      146.60      131.34      4.21 o 
  -3   8   5        4.48        1.17      1.24 o 
  -2   8   5      276.91      257.52      4.97 o 
  -1   8   5       58.87       55.11      3.89 o 
   0   8   5      526.62      547.01      8.97 o 
   1   8   5       15.74       15.88      2.63 o 
   2   8   5      605.14      563.71     12.25 o 
   3   8   5      360.91      401.91      9.46 o 
  -5   9   5      242.65      262.63      8.24 o 
  -4   9   5      236.92      237.63      5.99 o 
  -3   9   5      232.05      246.02      5.57 o 
  -2   9   5      377.81      392.63      8.65 o 
  -1   9   5        9.18        5.91      1.99 o 
   0   9   5       95.97      102.04      4.50 o 
   1   9   5      130.85      145.82      5.26 o 
   2   9   5      353.70      363.61     13.69 o 
  -3  10   5      836.17      913.06     15.55 o 
  -2  10   5        6.94        9.77      2.59 o 
  -1  10   5      197.47      216.61      7.94 o 
   0  10   5      368.43      374.30     13.81 o 
  -9   0   6     1338.26     1262.96     33.97 o 
  -8   0   6      692.72      674.06     24.30 o 
  -7   0   6     1224.78     1117.07     23.66 o 
  -6   0   6      505.14      485.18     11.49 o 
  -5   0   6     1304.83     1372.75     26.26 o 
  -4   0   6     4291.00     4206.01     38.82 o 
  -3   0   6        6.48        1.74      0.72 o 
  -2   0   6       22.40       28.89      1.37 o 
  -1   0   6       77.96      111.90      2.38 o 
   0   0   6      164.51      280.75      4.08 o 
   1   0   6      940.98     1005.60     10.66 o 
   2   0   6     2148.31     2181.48     22.46 o 
   3   0   6     1972.53     1862.97     25.18 o 
   4   0   6      335.24      331.34     11.12 o 
   5   0   6       47.33       36.84      5.98 o 
  -9   1   6        0.33       -1.60      2.16 o 
  -8   1   6       84.52       99.18      6.13 o 
  -7   1   6       54.22       51.45      3.48 o 
  -6   1   6      731.50      738.67      9.87 o 
  -5   1   6      294.27      279.70      4.04 o 
  -4   1   6      799.86      930.92      7.68 o 
  -3   1   6     1215.97     1281.73      8.95 o 
  -2   1   6     3457.54     3625.87     20.64 o 
  -1   1   6     1380.49     1420.18      8.67 o 
   0   1   6        8.95       11.28      0.78 o 
   1   1   6      884.09      923.41      7.07 o 
   2   1   6      818.48      763.56      7.41 o 
   3   1   6     1081.51     1109.10     11.09 o 
   4   1   6       86.70       86.39      4.51 o 
   5   1   6       10.04       10.58      2.47 o 
  -9   2   6       30.74       29.03      4.14 o 
  -8   2   6      763.98      820.06     15.60 o 
  -7   2   6        6.62        6.09      1.49 o 
  -6   2   6       60.52       68.76      3.05 o 
  -5   2   6       74.79       75.92      2.43 o 
  -4   2   6     1022.53      998.93      8.20 o 
  -3   2   6     1998.83     1968.72     13.32 o 
  -2   2   6     5970.24     6242.26     33.00 o 
  -1   2   6        0.21        4.41      0.47 o 
   0   2   6     2188.11     2245.95     14.41 o 
   1   2   6      591.76      652.74      6.03 o 
   2   2   6      439.85      444.36      5.36 o 
   3   2   6      283.63      296.61      5.54 o 
   4   2   6       31.06       25.43      2.77 o 
   5   2   6       24.45       29.56      2.75 o 
  -9   3   6      800.97      826.98     20.31 o 
  -8   3   6       43.75       37.53      3.84 o 
  -7   3   6      217.58      204.44      5.52 o 
  -6   3   6      708.68      732.26     10.31 o 
  -5   3   6      571.67      487.84      5.47 o 
  -4   3   6       25.36       24.34      1.15 o 
  -3   3   6       55.47       55.66      1.63 o 
  -2   3   6     3609.70     3400.87     23.80 o 
  -1   3   6      316.51      345.64      3.35 o 
   0   3   6      840.96      803.44      6.41 o 
   1   3   6      483.23      450.93      4.84 o 
   2   3   6        7.32        8.52      1.35 o 
   3   3   6        3.36        1.99      1.25 o 
   4   3   6     2192.02     2208.27     24.31 o 
   5   3   6      111.54      131.68     10.39 o 
  -8   4   6        7.69        7.79      2.21 o 
  -7   4   6       72.78       76.05      3.66 o 
  -6   4   6      798.41      779.70     12.18 o 
  -5   4   6      295.00      296.11      4.90 o 
  -4   4   6        1.86        1.28      0.62 o 
  -3   4   6      221.26      232.04      3.90 o 
  -2   4   6      735.77      742.27      7.08 o 
  -1   4   6       30.32       37.45      1.50 o 
   0   4   6      165.25      156.88      2.72 o 
   1   4   6       38.40       35.54      1.92 o 
   2   4   6      120.30      133.85      4.15 o 
   3   4   6      411.21      422.62      7.17 o 
   4   4   6       10.52       11.67      2.20 o 
   5   4   6        4.95        2.04      2.27 o 
  -8   5   6        2.85        2.44      1.81 o 
  -7   5   6       18.08       13.06      2.06 o 
  -6   5   6        3.11        6.44      1.57 o 
  -5   5   6     1277.43     1256.11     14.02 o 
  -4   5   6      633.41      607.34      6.37 o 
  -3   5   6      216.18      213.27      3.92 o 
  -2   5   6      286.76      260.14      4.61 o 
  -1   5   6      360.32      360.47      4.56 o 
   0   5   6     2253.54     2219.81     18.73 o 
   1   5   6      418.97      426.54      6.60 o 
   2   5   6     2225.71     2231.60     21.86 o 
   3   5   6       70.33       77.47      3.96 o 
   4   5   6      401.85      408.14     10.61 o 
  -7   6   6      437.79      448.48     10.30 o 
  -6   6   6      452.58      456.19     11.44 o 
  -5   6   6       70.89       70.71      3.33 o 
  -4   6   6     1875.89     1789.82     17.90 o 
  -3   6   6      280.57      244.62      5.04 o 
  -2   6   6      433.51      394.56      5.92 o 
  -1   6   6      245.23      228.83      3.65 o 
   0   6   6      236.66      226.51      4.87 o 
   1   6   6      169.64      186.46      3.95 o 
   2   6   6     2740.55     2678.06     26.99 o 
   3   6   6       60.52       59.51      4.67 o 
   4   6   6        5.68        3.65      2.49 o 
  -7   7   6      274.85      308.80     15.78 o 
  -6   7   6        0.01       -1.22      1.68 o 
  -5   7   6       86.84       82.79      3.00 o 
  -4   7   6      548.86      570.44      8.59 o 
  -3   7   6      174.07      184.35      4.48 o 
  -2   7   6        0.18        1.22      1.09 o 
  -1   7   6      565.15      531.28      8.77 o 
   0   7   6     1623.40     1525.46     18.23 o 
   1   7   6       64.62       77.46      3.25 o 
   2   7   6       76.81       75.34      3.48 o 
   3   7   6      160.64      169.32      6.83 o 
  -6   8   6        9.16       11.65      2.64 o 
  -5   8   6        6.70        5.13      1.48 o 
  -4   8   6      220.16      243.22      5.97 o 
  -3   8   6      370.54      407.44      7.17 o 
  -2   8   6       27.13       20.80      1.84 o 
  -1   8   6      115.21      127.96      5.77 o 
   0   8   6     1838.09     1847.67     18.60 o 
   1   8   6      125.58      114.06      6.03 o 
   2   8   6      342.15      356.48      9.77 o 
  -5   9   6      311.76      323.41      7.86 o 
  -4   9   6       57.99       49.19      3.38 o 
  -3   9   6       28.22       21.89      2.16 o 
  -2   9   6      258.73      246.21      7.02 o 
  -1   9   6        4.05        2.14      1.84 o 
   0   9   6      131.58      128.39      8.35 o 
   1   9   6        0.74        0.12      2.24 o 
  -3  10   6       40.15       39.27      5.21 o 
  -2  10   6       11.23        6.85      2.70 o 
  -1  10   6       98.66       90.05      6.25 o 
  -9   1   7      364.39      377.05     17.51 o 
  -8   1   7       18.85       19.50      4.53 o 
  -7   1   7        0.84        0.58      1.71 o 
  -6   1   7       10.02        6.26      1.02 o 
  -5   1   7     2155.68     2180.71     20.17 o 
  -4   1   7      236.74      217.77      3.06 o 
  -3   1   7      439.39      405.82      3.61 o 
  -2   1   7      521.67      546.33      4.04 o 
  -1   1   7      788.31      815.51      6.10 o 
   0   1   7      552.95      598.48      5.33 o 
   1   1   7      505.40      494.14      5.29 o 
   2   1   7        0.95        0.99      0.87 o 
   3   1   7      320.97      317.86      5.27 o 
   4   1   7        1.03        2.51      1.37 o 
   5   1   7      120.66      126.60      6.91 o 
  -9   2   7       62.45       61.78      5.47 o 
  -8   2   7      168.51      151.44      7.22 o 
  -7   2   7     1393.63     1386.59     21.81 o 
  -6   2   7        5.42        9.68      1.58 o 
  -5   2   7      703.73      715.00      8.63 o 
  -4   2   7      440.28      397.24      4.19 o 
  -3   2   7       59.32       73.87      1.46 o 
  -2   2   7      755.56      794.04      5.64 o 
  -1   2   7        1.26        4.48      0.56 o 
   0   2   7      825.77      832.55      7.41 o 
   1   2   7      341.34      305.32      4.04 o 
   2   2   7      744.88      744.26      8.40 o 
   3   2   7      895.58      856.97     11.38 o 
   4   2   7        2.95        2.01      1.68 o 
   5   2   7       63.38       56.62      5.18 o 
  -9   3   7       25.75       32.81      4.25 o 
  -8   3   7       15.90       12.83      2.30 o 
  -7   3   7        5.00        2.43      1.48 o 
  -6   3   7     1054.13     1035.41     13.12 o 
  -5   3   7      351.11      329.34      4.76 o 
  -4   3   7      244.38      271.50      3.61 o 
  -3   3   7     1127.90     1106.19      8.85 o 
  -2   3   7      172.25      173.61      2.72 o 
  -1   3   7      166.07      196.75      2.80 o 
   0   3   7      169.70      186.27      3.05 o 
   1   3   7     2100.18     2038.49     16.83 o 
   2   3   7      131.56      130.03      3.90 o 
   3   3   7        8.00        7.77      2.16 o 
   4   3   7       46.60       33.70      3.13 o 
  -8   4   7      693.01      728.36     16.46 o 
  -7   4   7      113.87      117.26      4.53 o 
  -6   4   7     1101.01     1129.66     12.97 o 
  -5   4   7      718.94      797.07      7.82 o 
  -4   4   7     2523.24     2508.56     19.59 o 
  -3   4   7        2.97        4.07      0.91 o 
  -2   4   7        5.54       13.59      1.10 o 
  -1   4   7      853.16      790.06      7.72 o 
   0   4   7      610.58      583.82      6.73 o 
   1   4   7       17.35       17.21      1.48 o 
   2   4   7      850.00      816.29     10.85 o 
   3   4   7      976.09      992.60     12.82 o 
   4   4   7        7.30        4.04      2.25 o 
  -8   5   7        2.88        6.78      1.98 o 
  -7   5   7       42.23       45.45      2.54 o 
  -6   5   7      746.42      766.68     11.40 o 
  -5   5   7      122.31      130.86      4.02 o 
  -4   5   7       40.46       37.12      2.01 o 
  -3   5   7      401.44      435.64      6.51 o 
  -2   5   7     1256.83     1188.42     12.25 o 
  -1   5   7      548.32      531.20      6.33 o 
   0   5   7      421.34      427.67      5.92 o 
   1   5   7     1238.36     1177.81     13.32 o 
   2   5   7       50.94       55.56      3.46 o 
   3   5   7        0.10        0.32      1.30 o 
   4   5   7       88.42      105.39     12.91 o 
  -7   6   7        0.55       -1.84      2.02 o 
  -6   6   7      159.48      148.09      5.96 o 
  -5   6   7      205.96      183.61      4.76 o 
  -4   6   7      218.59      191.48      4.58 o 
  -3   6   7        2.26        0.48      1.03 o 
  -2   6   7      380.79      379.68      6.14 o 
  -1   6   7        2.50        4.01      1.05 o 
   0   6   7      879.45      908.66     11.72 o 
   1   6   7       41.38       49.46      2.38 o 
   2   6   7       32.21       33.78      3.13 o 
   3   6   7      226.64      209.96      9.24 o 
  -7   7   7       10.67        5.41      2.54 o 
  -6   7   7      323.73      330.60      8.58 o 
  -5   7   7      145.94      150.50      4.77 o 
  -4   7   7       86.09       82.97      3.61 o 
  -3   7   7      758.79      764.14      9.94 o 
  -2   7   7      669.97      652.32     11.92 o 
  -1   7   7      320.54      319.58      7.32 o 
   0   7   7      153.15      163.12      6.51 o 
   1   7   7     1267.69     1275.76     15.56 o 
   2   7   7      384.39      386.80     11.31 o 
   3   7   7       73.33       71.01      4.86 o 
  -6   8   7        1.77        3.65      1.85 o 
  -5   8   7      108.79      115.47      4.62 o 
  -4   8   7      318.12      311.02      7.10 o 
  -3   8   7      683.44      674.89      9.93 o 
  -2   8   7        0.52        2.02      1.81 o 
  -1   8   7      497.83      477.41     10.42 o 
   0   8   7      148.77      136.37      4.61 o 
   1   8   7       41.03       36.77      4.04 o 
   2   8   7       78.06       96.59      6.84 o 
  -5   9   7      108.97      113.01      5.29 o 
  -4   9   7       20.10       20.40      3.88 o 
  -3   9   7       61.89       53.51      4.39 o 
  -2   9   7        0.97        1.69      1.97 o 
  -1   9   7      152.52      163.58      7.09 o 
   0   9   7       21.06       19.85      2.98 o 
  -9   0   8      927.77      841.86     27.83 o 
  -8   0   8      524.18      544.20     19.03 o 
  -7   0   8     1258.43     1282.93     31.90 o 
  -6   0   8        3.04        8.80      2.68 o 
  -5   0   8     3669.65     3554.68     48.25 o 
  -4   0   8      366.46      360.61      8.09 o 
  -3   0   8      236.77      206.58      3.70 o 
  -2   0   8      729.73      694.23      7.75 o 
  -1   0   8     2216.23     2360.36     18.77 o 
   0   0   8       32.25       39.02      2.10 o 
   1   0   8      142.15      124.42      4.68 o 
   2   0   8     1913.60     1827.59     22.19 o 
   3   0   8     1148.88     1157.04     18.59 o 
   4   0   8        0.12        1.90      3.64 o 
  -9   1   8      136.83      158.21      9.70 o 
  -8   1   8      173.06      168.53      7.74 o 
  -7   1   8      134.89      110.07      6.19 o 
  -6   1   8        9.61       10.37      1.63 o 
  -5   1   8      146.74      146.51      3.99 o 
  -4   1   8       21.96       29.12      1.67 o 
  -3   1   8      312.77      303.32      3.66 o 
  -2   1   8      388.85      400.90      3.39 o 
  -1   1   8        0.67        0.81      0.56 o 
   0   1   8       39.33       33.74      1.55 o 
   1   1   8       89.28       93.96      2.74 o 
   2   1   8     1648.94     1549.54     15.42 o 
   3   1   8       20.61       10.92      1.62 o 
   4   1   8      460.61      470.62     10.51 o 
  -9   2   8       73.47       79.12      6.75 o 
  -8   2   8       63.60       66.79      5.21 o 
  -7   2   8     1593.94     1579.91     22.51 o 
  -6   2   8       78.68       71.51      3.78 o 
  -5   2   8      153.88      127.01      3.95 o 
  -4   2   8     1201.42     1288.95     12.04 o 
  -3   2   8      834.64      843.85      6.89 o 
  -2   2   8       31.00       39.15      1.28 o 
  -1   2   8      840.84      894.66      7.50 o 
   0   2   8       46.05       31.05      1.54 o 
   1   2   8       80.75       81.96      3.21 o 
   2   2   8       71.44       66.61      3.00 o 
   3   2   8      187.36      184.23      5.51 o 
   4   2   8        0.46        1.60      1.86 o 
  -9   3   8      396.01      451.85     14.48 o 
  -8   3   8       82.05       86.61      5.27 o 
  -7   3   8       24.37       24.79      2.74 o 
  -6   3   8       80.94       94.22      3.93 o 
  -5   3   8     1022.31     1064.13     11.31 o 
  -4   3   8      186.44      182.29      3.96 o 
  -3   3   8       19.68       12.35      1.10 o 
  -2   3   8        6.99       19.44      1.09 o 
  -1   3   8      646.88      596.64      6.45 o 
   0   3   8     4805.71     4658.27     34.06 o 
   1   3   8     2044.47     2039.58     17.73 o 
   2   3   8       13.97       16.26      1.85 o 
   3   3   8      147.22      160.18      5.47 o 
   4   3   8       15.92       18.82      3.40 o 
  -8   4   8      145.95      147.14      6.04 o 
  -7   4   8      215.87      236.15      6.68 o 
  -6   4   8      442.18      414.47      7.72 o 
  -5   4   8       94.31      103.94      3.36 o 
  -4   4   8     1195.91     1198.50     12.96 o 
  -3   4   8       32.42       40.21      2.01 o 
  -2   4   8       18.11       13.94      1.22 o 
  -1   4   8      116.64      114.73      2.97 o 
   0   4   8        6.09        3.85      1.09 o 
   1   4   8     1352.16     1281.06     12.86 o 
   2   4   8       84.64       89.89      3.83 o 
   3   4   8        2.19        2.46      1.58 o 
  -8   5   8       42.42       38.67      4.75 o 
  -7   5   8      272.23      260.11      8.98 o 
  -6   5   8     1390.18     1350.36     16.11 o 
  -5   5   8      292.01      310.86      5.92 o 
  -4   5   8      156.34      147.42      4.34 o 
  -3   5   8      428.43      450.03      7.10 o 
  -2   5   8     1183.48     1205.79     13.04 o 
  -1   5   8     2616.01     2529.60     23.24 o 
   0   5   8      128.82      133.29      3.57 o 
   1   5   8     1009.51     1027.90     13.04 o 
   2   5   8       14.68       19.21      2.36 o 
   3   5   8       59.49       60.61      3.57 o 
  -7   6   8     1161.60     1231.71     17.32 o 
  -6   6   8      190.44      179.95      5.46 o 
  -5   6   8       75.26       81.11      3.67 o 
  -4   6   8       12.82       21.30      2.15 o 
  -3   6   8     1110.07     1092.71     13.94 o 
  -2   6   8     1188.83     1154.41     12.96 o 
  -1   6   8      231.93      252.22      4.78 o 
   0   6   8      254.39      268.67      5.82 o 
   1   6   8      164.44      179.79      5.29 o 
   2   6   8      154.96      153.91      5.89 o 
  -7   7   8       41.07       37.64      2.97 o 
  -6   7   8       25.69       22.36      3.79 o 
  -5   7   8      320.78      333.81      7.26 o 
  -4   7   8        0.28        1.32      1.38 o 
  -3   7   8      139.77      147.38      4.85 o 
  -2   7   8      640.77      692.72     11.02 o 
  -1   7   8      134.73      121.66      4.74 o 
   0   7   8      124.49      130.32      4.72 o 
   1   7   8        1.18        1.20      1.59 o 
   2   7   8        0.55       -0.83      2.58 o 
  -6   8   8        0.60        3.41      1.77 o 
  -5   8   8      161.09      148.17      5.46 o 
  -4   8   8      232.28      219.13      6.82 o 
  -3   8   8       31.45       25.60      3.71 o 
  -2   8   8       47.76       45.19      3.84 o 
  -1   8   8     1289.12     1305.46     20.39 o 
   0   8   8       72.12       64.75      3.91 o 
   1   8   8        0.16        2.18      1.83 o 
  -4   9   8       17.35       14.15      2.52 o 
  -3   9   8      633.32      619.22     17.25 o 
  -2   9   8        3.55        3.52      2.45 o 
  -1   9   8       74.82       78.19      5.87 o 
  -9   1   9      384.07      415.25     12.35 o 
  -8   1   9       52.51       53.92      5.42 o 
  -7   1   9        8.60        5.66      2.25 o 
  -6   1   9      756.97      791.73     14.35 o 
  -5   1   9      193.81      171.17      4.96 o 
  -4   1   9      651.87      604.99      7.18 o 
  -3   1   9      597.58      611.60      6.72 o 
  -2   1   9     2123.43     2029.39     14.46 o 
  -1   1   9       44.61       36.08      1.52 o 
   0   1   9     1994.31     1995.17     16.36 o 
   1   1   9      459.56      461.52      6.54 o 
   2   1   9      142.80      146.32      4.40 o 
   3   1   9        0.72        1.48      1.44 o 
  -9   2   9       22.38       21.92      3.61 o 
  -8   2   9     1173.75     1171.44     24.68 o 
  -7   2   9     1286.12     1278.55     19.57 o 
  -6   2   9      474.58      434.61      8.84 o 
  -5   2   9       35.71       35.94      2.48 o 
  -4   2   9      462.39      461.50      6.36 o 
  -3   2   9     1216.80     1242.45     11.82 o 
  -2   2   9      585.09      584.73      6.39 o 
  -1   2   9       30.54       33.51      1.55 o 
   0   2   9      658.43      647.35      7.53 o 
   1   2   9      126.63      116.31      4.11 o 
   2   2   9      422.39      457.25      7.22 o 
   3   2   9      259.10      259.43      6.59 o 
  -8   3   9      809.81      782.53     14.33 o 
  -7   3   9      259.02      266.73      9.88 o 
  -6   3   9       48.88       42.00      2.98 o 
  -5   3   9        0.49        1.39      1.11 o 
  -4   3   9      464.12      456.21      6.77 o 
  -3   3   9      388.05      345.30      5.18 o 
  -2   3   9      133.65      146.01      3.36 o 
  -1   3   9      969.95      996.38     11.27 o 
   0   3   9      113.96       98.39      3.35 o 
   1   3   9       54.63       56.72      2.61 o 
   2   3   9       54.55       48.91      3.06 o 
   3   3   9        8.52        9.39      2.30 o 
  -8   4   9      245.78      258.87      7.88 o 
  -7   4   9       57.67       56.24      3.68 o 
  -6   4   9        0.10        2.81      1.39 o 
  -5   4   9       17.45       16.73      1.89 o 
  -4   4   9      671.99      618.88      9.77 o 
  -3   4   9      811.43      883.19     10.47 o 
  -2   4   9      955.28      923.34     10.07 o 
  -1   4   9     2120.34     2129.05     20.08 o 
   0   4   9      302.53      285.62      5.53 o 
   1   4   9      330.44      325.84      5.37 o 
   2   4   9      263.28      280.94      6.25 o 
   3   4   9      564.77      609.00     11.64 o 
  -8   5   9      130.37      121.05      7.06 o 
  -7   5   9        1.86        2.19      1.65 o 
  -6   5   9      386.02      357.66      7.26 o 
  -5   5   9      459.34      432.48      8.11 o 
  -4   5   9        3.51        1.24      1.41 o 
  -3   5   9      187.79      187.67      4.92 o 
  -2   5   9       55.18       57.25      2.94 o 
  -1   5   9      437.28      459.80      8.43 o 
   0   5   9      207.61      213.09      4.60 o 
   1   5   9      340.42      379.31      7.30 o 
   2   5   9       75.34       80.61      5.00 o 
  -7   6   9       17.84       17.15      2.53 o 
  -6   6   9       86.60       84.45      4.65 o 
  -5   6   9       26.68       15.93      2.21 o 
  -4   6   9      149.44      168.99      6.66 o 
  -3   6   9      290.82      291.52      6.67 o 
  -2   6   9      247.82      253.64      5.84 o 
  -1   6   9      182.93      181.51      4.66 o 
   0   6   9       18.85       14.62      2.14 o 
   1   6   9       19.54       17.04      2.45 o 
   2   6   9        4.99        3.81      2.63 o 
  -6   7   9      212.88      204.90      6.74 o 
  -5   7   9      330.22      322.20      7.44 o 
  -4   7   9       40.97       32.00      2.90 o 
  -3   7   9       40.62       46.14      4.74 o 
  -2   7   9       40.12       46.59      3.06 o 
  -1   7   9      396.93      411.80      7.97 o 
   0   7   9      287.51      285.37      7.92 o 
   1   7   9      216.07      234.32      7.42 o 
  -5   8   9      140.49      140.94      8.22 o 
  -4   8   9       83.86       88.97      4.88 o 
  -3   8   9       87.29      100.25      5.26 o 
  -2   8   9       13.65       24.75      3.22 o 
  -1   8   9      348.24      379.02     11.39 o 
   0   8   9        2.57        3.61      2.00 o 
  -9   0  10      117.09      134.43     11.43 o 
  -8   0  10      448.13      434.20     17.34 o 
  -7   0  10       90.83       90.45      8.45 o 
  -6   0  10       89.31       95.28      9.34 o 
  -5   0  10      214.87      185.73      6.37 o 
  -4   0  10      657.74      644.08     11.71 o 
  -3   0  10       76.59       68.94      4.17 o 
  -2   0  10        6.76        5.85      1.42 o 
  -1   0  10     4764.31     4474.84     85.53 o 
   0   0  10      716.75      737.52     13.51 o 
   1   0  10       27.85       31.32      3.49 o 
   2   0  10     1213.53     1194.00     32.50 o 
   3   0  10      796.99      847.95     19.00 o 
  -9   1  10       19.92       17.41      3.95 o 
  -8   1  10      110.36      109.62     11.40 o 
  -7   1  10      449.99      437.68     11.78 o 
  -6   1  10      933.04      894.38     14.00 o 
  -5   1  10     1433.77     1438.67     18.67 o 
  -4   1  10      918.08      910.72     10.09 o 
  -3   1  10     2596.63     2592.82     20.81 o 
  -2   1  10       41.88       38.89      1.94 o 
  -1   1  10      118.90      113.05      3.35 o 
   0   1  10       65.97       71.25      3.04 o 
   1   1  10        1.22        1.07      1.29 o 
   2   1  10      371.92      360.94      7.25 o 
   3   1  10        7.03        7.98      2.42 o 
  -9   2  10      140.40      154.46      8.69 o 
  -8   2  10      482.84      462.77     12.71 o 
  -7   2  10        2.40       -0.08      1.60 o 
  -6   2  10      320.44      285.64      7.16 o 
  -5   2  10       21.03       17.37      2.13 o 
  -4   2  10      441.71      412.94      6.73 o 
  -3   2  10      633.07      634.39      7.94 o 
  -2   2  10      318.36      300.66      5.11 o 
  -1   2  10       77.35       78.91      3.05 o 
   0   2  10        0.09        1.22      1.13 o 
   1   2  10      161.40      173.94      5.25 o 
   2   2  10       57.84       60.68      3.58 o 
  -8   3  10       74.11       63.71      4.34 o 
  -7   3  10       20.99       26.31      3.09 o 
  -6   3  10      342.77      322.77      7.63 o 
  -5   3  10      242.39      245.14      5.60 o 
  -4   3  10      608.64      644.26      9.07 o 
  -3   3  10     2822.98     2658.28     25.06 o 
  -2   3  10      868.92      850.94     11.28 o 
  -1   3  10       91.94       87.18      3.74 o 
   0   3  10        8.15        7.36      1.48 o 
   1   3  10     1360.15     1318.22     15.15 o 
   2   3  10      168.90      173.27      5.95 o 
  -8   4  10      287.94      282.10      8.55 o 
  -7   4  10      134.74      118.42      6.18 o 
  -6   4  10      104.29       97.31      4.32 o 
  -5   4  10      131.26      110.13      4.32 o 
  -4   4  10      162.85      144.85      4.90 o 
  -3   4  10      283.38      280.84      6.35 o 
  -2   4  10      111.78      100.31      4.12 o 
  -1   4  10       39.30       39.99      3.37 o 
   0   4  10        1.62        2.17      1.39 o 
   1   4  10      301.04      267.19      6.27 o 
   2   4  10      151.76      165.77      6.29 o 
  -8   5  10        1.47        0.72      1.85 o 
  -7   5  10       27.66       40.23      3.31 o 
  -6   5  10       51.93       51.31      3.53 o 
  -5   5  10      250.30      264.51      6.41 o 
  -4   5  10        0.45        1.72      1.45 o 
  -3   5  10       73.65       73.89      3.95 o 
  -2   5  10       50.87       46.56      2.77 o 
  -1   5  10      272.97      283.24      7.02 o 
   0   5  10       39.99       34.73      2.55 o 
   1   5  10       42.96       42.96      3.49 o 
  -7   6  10      197.38      223.28      6.73 o 
  -6   6  10      196.96      203.77      6.58 o 
  -5   6  10       21.29       15.40      2.20 o 
  -4   6  10      612.11      551.40     10.00 o 
  -3   6  10       26.87       34.50      3.09 o 
  -2   6  10      463.11      465.41     10.35 o 
  -1   6  10      899.15      860.51     12.46 o 
   0   6  10      186.17      202.06      7.00 o 
   1   6  10        5.68        1.75      2.26 o 
  -6   7  10       22.50       20.63      2.58 o 
  -5   7  10      261.87      239.02      7.25 o 
  -4   7  10       10.65       10.15      2.06 o 
  -3   7  10      304.47      305.07      8.38 o 
  -2   7  10       34.64       47.06      4.32 o 
  -1   7  10        0.25        0.75      1.56 o 
   0   7  10      166.81      181.29      7.17 o 
  -4   8  10      411.65      421.95     10.34 o 
  -3   8  10      327.57      359.44      9.30 o 
  -2   8  10       81.82       87.52      8.10 o 
  -8   1  11       51.30       48.23      4.83 o 
  -7   1  11        1.13        1.24      2.41 o 
  -6   1  11      232.31      221.36      6.79 o 
  -5   1  11     2767.00     2686.49     32.89 o 
  -4   1  11      317.87      309.04      5.15 o 
  -3   1  11     1397.62     1408.54     15.49 o 
  -2   1  11       16.30       15.48      1.60 o 
  -1   1  11        7.95        6.73      1.46 o 
   0   1  11       21.85       21.72      2.15 o 
   1   1  11      786.50      749.91     11.22 o 
   2   1  11        7.10        9.51      2.06 o 
  -8   2  11       91.71       85.82      7.64 o 
  -7   2  11      635.95      607.43     12.56 o 
  -6   2  11      138.89      138.80      6.08 o 
  -5   2  11      482.64      470.40      9.50 o 
  -4   2  11        0.43        1.11      1.06 o 
  -3   2  11      203.18      200.58      4.75 o 
  -2   2  11       73.26       85.54      3.52 o 
  -1   2  11     2287.71     2265.68     22.38 o 
   0   2  11      290.94      283.56      7.22 o 
   1   2  11       71.50       62.61      4.80 o 
   2   2  11      417.59      446.44      8.66 o 
  -8   3  11       84.38       82.94      5.00 o 
  -7   3  11       24.67       25.17      4.36 o 
  -6   3  11       24.60       20.85      2.59 o 
  -5   3  11      384.66      373.35      7.37 o 
  -4   3  11       68.31       65.77      3.57 o 
  -3   3  11      155.98      159.52      5.35 o 
  -2   3  11       99.79      122.68      4.82 o 
  -1   3  11       58.24       54.21      3.19 o 
   0   3  11      478.27      445.09      8.19 o 
   1   3  11      258.78      265.01      6.70 o 
  -8   4  11       41.37       47.16      6.51 o 
  -7   4  11      250.77      250.29      9.45 o 
  -6   4  11        0.20        0.72      1.37 o 
  -5   4  11     1378.78     1345.77     17.58 o 
  -4   4  11       32.79       32.44      2.71 o 
  -3   4  11      115.46       95.18      4.45 o 
  -2   4  11      277.87      255.58      6.17 o 
  -1   4  11      849.95      869.98     12.15 o 
   0   4  11       36.32       30.48      3.43 o 
   1   4  11       98.08       92.93      5.18 o 
  -7   5  11      107.03      112.37      7.84 o 
  -6   5  11      192.40      205.55      6.55 o 
  -5   5  11      248.08      246.21      6.96 o 
  -4   5  11       28.35       39.23      3.14 o 
  -3   5  11      749.69      729.45     12.88 o 
  -2   5  11       95.74       92.11      4.14 o 
  -1   5  11       12.31        9.69      2.17 o 
   0   5  11      192.34      200.03      5.80 o 
  -6   6  11       41.80       43.62      4.53 o 
  -5   6  11       57.61       52.62      3.62 o 
  -4   6  11       13.53        7.26      2.12 o 
  -3   6  11       81.42       72.01      4.43 o 
  -2   6  11       91.66       91.87      5.33 o 
  -1   6  11       78.35       75.30      4.10 o 
   0   6  11       67.86       65.60      4.99 o 
  -5   7  11       76.78       88.74      4.98 o 
  -4   7  11      278.02      272.50      7.80 o 
  -3   7  11     1544.65     1614.76     24.61 o 
  -2   7  11      134.53      138.08      6.82 o 
  -8   0  12      562.42      681.13     24.04 o 
  -7   0  12      479.15      475.41     18.85 o 
  -6   0  12      298.46      292.65     14.06 o 
  -5   0  12     2645.46     2647.21     44.68 o 
  -4   0  12      100.85      117.17      5.83 o 
  -3   0  12     2970.73     2947.46     36.63 o 
  -2   0  12      153.80      196.31      6.45 o 
  -1   0  12      699.65      696.57     14.72 o 
   0   0  12      247.57      241.61     12.71 o 
   1   0  12        3.68        1.76      2.28 o 
  -8   1  12      159.52      146.11     10.86 o 
  -7   1  12      328.09      300.99     10.32 o 
  -6   1  12      142.87      151.75      7.11 o 
  -5   1  12      133.04      131.03      4.55 o 
  -4   1  12      124.46      116.95      4.57 o 
  -3   1  12        7.89        8.52      1.57 o 
  -2   1  12      177.92      164.16      4.47 o 
  -1   1  12      182.61      160.18      5.20 o 
   0   1  12       38.46       36.62      3.15 o 
   1   1  12       15.57       13.19      2.96 o 
  -8   2  12       58.00       48.11      6.05 o 
  -7   2  12      967.36      925.67     17.45 o 
  -6   2  12      183.67      164.18      7.12 o 
  -5   2  12       45.73       44.21      3.52 o 
  -4   2  12      122.19      149.42      4.29 o 
  -3   2  12      196.98      180.89      5.41 o 
  -2   2  12       54.99       74.09      4.08 o 
  -1   2  12      603.01      586.29     10.63 o 
   0   2  12        0.30       -1.00      1.62 o 
   1   2  12      108.08      106.88      5.21 o 
  -8   3  12       19.29       16.63      2.95 o 
  -7   3  12      267.79      290.87      8.81 o 
  -6   3  12      976.83     1038.93     16.62 o 
  -5   3  12      295.15      296.71      8.87 o 
  -4   3  12      292.15      299.68      7.41 o 
  -3   3  12      692.16      686.70     10.93 o 
  -2   3  12       89.18       82.79      4.32 o 
  -1   3  12      107.58      103.59      4.54 o 
   0   3  12     1055.28     1153.28     16.67 o 
  -7   4  12      155.67      157.37      6.44 o 
  -6   4  12        7.67       10.33      1.91 o 
  -5   4  12       97.73       95.43      4.85 o 
  -4   4  12        0.94        0.79      1.60 o 
  -3   4  12      138.24      154.23      6.92 o 
  -2   4  12       71.72       69.42      3.91 o 
  -1   4  12      170.98      180.62      5.95 o 
   0   4  12        2.22        2.40      2.17 o 
  -7   5  12       41.46       33.21      3.90 o 
  -6   5  12      236.80      242.34      8.95 o 
  -5   5  12       54.23       60.90      4.58 o 
  -4   5  12       80.67       95.13      5.17 o 
  -3   5  12       90.41       91.75      5.08 o 
  -2   5  12     1350.09     1398.11     18.35 o 
  -1   5  12       17.29       16.52      2.59 o 
  -5   6  12      738.43      819.53     15.41 o 
  -4   6  12      573.22      576.01     11.74 o 
  -3   6  12        1.06        0.58      1.98 o 
  -2   6  12      114.89      119.43      6.36 o 
  -8   1  13       17.80       14.84      3.79 o 
  -7   1  13      507.73      537.15     14.72 o 
  -6   1  13      268.43      275.37      8.34 o 
  -5   1  13       97.41       98.59      4.75 o 
  -4   1  13        8.45       11.59      2.17 o 
  -3   1  13      806.80      781.56     12.10 o 
  -2   1  13      463.91      494.01      8.26 o 
  -1   1  13      361.88      373.13      8.96 o 
   0   1  13      276.49      289.43      7.27 o 
  -7   2  13      178.91      193.92      7.62 o 
  -6   2  13       25.88       22.52      3.97 o 
  -5   2  13        2.78        2.60      2.06 o 
  -4   2  13      492.39      517.54      8.49 o 
  -3   2  13       42.14       46.87      4.19 o 
  -2   2  13       83.89       95.68      4.84 o 
  -1   2  13      221.36      212.84      6.82 o 
  -7   3  13      165.90      152.54      7.50 o 
  -6   3  13       62.40       60.64      4.36 o 
  -5   3  13      129.68      126.10      5.93 o 
  -4   3  13      234.68      249.10      7.34 o 
  -3   3  13        3.25       -0.27      1.62 o 
  -2   3  13      119.19      117.78      5.22 o 
  -1   3  13        9.02        8.39      2.22 o 
  -6   4  13       49.98       52.04      5.17 o 
  -5   4  13     1169.21     1185.59     18.06 o 
  -4   4  13      443.55      464.68     13.78 o 
  -3   4  13      117.85      130.55      5.22 o 
  -2   4  13      464.01      469.81      9.43 o 
  -5   5  13       26.59       28.97      4.16 o 
  -4   5  13       73.42       63.58      4.34 o 
  -3   5  13      192.57      197.94      7.45 o 
  -7   0  14      257.20      259.06     16.76 o 
  -6   0  14       68.18       70.93      5.30 o 
  -5   0  14      816.75      849.77     20.46 o 
  -4   0  14      517.28      536.54     13.53 o 
  -3   0  14      202.82      218.38     12.05 o 
  -2   0  14      462.91      441.01     13.83 o 
  -7   1  14      761.71      752.23     18.97 o 
  -6   1  14        1.53        0.09      2.16 o 
  -5   1  14       13.56       16.40      2.52 o 
  -4   1  14       65.64       60.14      3.71 o 
  -3   1  14      580.45      590.41     11.16 o 
  -2   1  14        6.59       11.26      2.79 o 
  -6   2  14      134.92      120.26      6.75 o 
  -5   2  14      360.69      341.45     10.33 o 
  -4   2  14      172.16      171.68      8.04 o 
  -3   2  14        0.00       -0.81      1.80 o 
  -2   2  14      177.08      183.34      7.59 o 
  -6   3  14      216.11      210.74     13.87 o 
  -5   3  14      103.64       98.02      6.20 o 
  -4   3  14       89.91       94.47      5.53 o 
  -3   3  14      558.89      570.74     11.23 o 
  -5   4  14      166.02      153.86      6.71 o 
  -4   4  14        0.06        3.63      2.25 o 
  -5   1  15       22.52       26.88      3.03 o 
                                                 
